# Supplementary material for: Whole Genome Sequencing and Metabolomic Study of Cave Streptomyces Isolates ICC1 and ICC4
Source: Front Microbiol. 2019 May 10;10:1020. doi: 10.3389/fmicb.2019.01020 (PMC6524458; doi:10.3389/fmicb.2019.01020)
Supplement: TABLE S1 — GNPS Molecular Networking compound identification of n-butanolic and aqueous extracts of Streptomyces sp. strain ICC1. [file Table_1.XLSX]

## Sheet: METABOLOMICS-SNETS-cd200f14-vie
#Scan#	Adduct	CAS_Number	Charge	Compound_Name	Compound_Source	Data_Collector	ExactMass	FileScanUniqueID	INCHI	INCHI_AUX	Instrument	IonMode	Ion_Source	LibMZ	LibraryName	LibraryQualityString	Library_Class	MQScore	MZErrorPPM	MassDiff	NumberHits	Organism	PI	Precursor_MZ	Pubmed_ID	RT_Query	SharedPeaks	Smiles	SpecCharge	SpecMZ	SpectrumFile	SpectrumID	TIC_Query	UpdateWorkflowName	tags	internalFilename
1199	459.2	N/A	1	Spectral Match to Leukotriene E4 methyl ester from NIST14	Isolated	Data deposited by jkharbush	0	spectra/specs_ms.pklbin1199	N/A	N/A	IT/ion trap	Positive	ESI	459.22	lib-00024.mgf	Bronze	3	0.954753	128.458	0.0589905	1	GNPS-NIST14-MATCHES	Data from Aluwihare	459.22	N/A	201.774	14	N/A	1	459.279	specs_ms.pklbin	CCMSLIB00003139805	1981.77	UPDATE-SINGLE-ANNOTATED-BRONZE		specs_ms.pklbin
955	341.3	69747553	1	Spectral Match to 1-Stearoyl-2-hydroxy-sn-glycero-3-phosphoethanolamine from NIST14	Isolated	Data deposited by rsilva	0	spectra/specs_ms.pklbin955	N/A	N/A	IT/ion trap	Positive	ESI	341.303	lib-00024.mgf	Bronze	3	0.953034	2.86128	340.298	1	GNPS-NIST14-MATCHES	Data from Luan	341.303	N/A	508.224	10	N/A	2	341.304	specs_ms.pklbin	CCMSLIB00003136936	15182.6	UPDATE-SINGLE-ANNOTATED-BRONZE		specs_ms.pklbin
326	M+H	791286	1	Spectral Match to Triphenylphosphine oxide from NIST14	Isolated	Data deposited by dfloros	0	spectra/specs_ms.pklbin326	N/A	N/A	QqQ	Positive	ESI	279.093	lib-00024.mgf	Bronze	3	0.952	831.354	0.232025	1	GNPS-NIST14-MATCHES	Data from P Dorrestein	279.093	N/A	279.402	6	N/A	1	279.325	specs_ms.pklbin	CCMSLIB00003136752	44435.5	UPDATE-SINGLE-ANNOTATED-BRONZE		specs_ms.pklbin
1136	[M+H]	17989-41-2	1	Massbank:KNA00419 sn-Glycerol 3-phosphate|Glycerophosphoric acid|sn-Gro-1-P|Glycerol-3-phosphate	Isolated	Massbank	0	spectra/specs_ms.pklbin1136	1S/C3H9O6P/c4-1-3(5)2-9-10(6,7)8/h3-5H,1-2H2,(H2,6,7,8)/t3-/m1/s1	N/A	LC-ESI-ITFT	Positive	ESI	391.29	lib-00002.mgf	Bronze	3	0.942766	15.3645	0.00601196	1	MASSBANK	Putative Massbank Match	391.29	N/A	448.289	8	OC[C@@H](O)COP(O)(O)=O	1	391.284	specs_ms.pklbin	CCMSLIB00000216472	1957.08	UPDATE-SINGLE-ANNOTATED-BRONZE		specs_ms.pklbin
207	M+H-H2O	N/A	1	Spectral Match to His-Ile from NIST14	Isolated	Data deposited by t3hdon	0	spectra/specs_ms.pklbin207	N/A	N/A	IT/ion trap	Positive	ESI	251.15	lib-00024.mgf	Bronze	3	0.93915	0	0	1	GNPS-NIST14-MATCHES	Data from Pieter Dorrestein	251.15	N/A	31.7224	9	N/A	1	251.15	specs_ms.pklbin	CCMSLIB00003138700	49143.7	UPDATE-SINGLE-ANNOTATED-BRONZE		specs_ms.pklbin
64	M+H		1	cyclo-(L-pro-L-val)	Isolated	CCLiaw, YLYang	197.129	spectra/specs_ms.pklbin64			Ion Trap	Positive	LC-ESI	197.128	lib-00010.mgf	Bronze	3	0.936528	0	0	1	GNPS-LIBRARY	CCLiaw, YLYang	197.128		119.299	6		1	197.128	specs_ms.pklbin	CCMSLIB00000081174	24127.6	UPDATE-SINGLE-ANNOTATED-BRONZE		specs_ms.pklbin
161	M+H-H2O	N/A	1	Spectral Match to His-Pro from NIST14	Isolated	Data deposited by t3hdon	0	spectra/specs_ms.pklbin161	N/A	N/A	IT/ion trap	Positive	ESI	235.12	lib-00024.mgf	Bronze	3	0.914134	8.50162	0.0019989	1	GNPS-NIST14-MATCHES	Data from Pieter Dorrestein	235.12	N/A	31.4544	9	N/A	1	235.118	specs_ms.pklbin	CCMSLIB00003139663	12763.3	UPDATE-SINGLE-ANNOTATED-BRONZE		specs_ms.pklbin
154	M+H	N/A	1	Spectral Match to Pro-Ile from NIST14	Isolated	Data deposited by mwang87	0	spectra/specs_ms.pklbin154	N/A	N/A	IT/ion trap	Positive	ESI	229.16	lib-00024.mgf	Bronze	3	0.895721	17.4455	0.0039978	1	GNPS-NIST14-MATCHES	Data from Zhang Lixin	229.16	N/A	177.838	7	N/A	1	229.156	specs_ms.pklbin	CCMSLIB00003138037	24783.4	UPDATE-SINGLE-ANNOTATED-BRONZE		specs_ms.pklbin
95	M+H-H2O	N/A	1	Spectral Match to Leu-Pro from NIST14	Isolated	Data deposited by rsilva	0	spectra/specs_ms.pklbin95	N/A	N/A	IT/ion trap	Positive	ESI	211.144	lib-00024.mgf	Bronze	3	0.839518	0	0	1	GNPS-NIST14-MATCHES	Data from Luan	211.144	N/A	197.287	7	N/A	1	211.144	specs_ms.pklbin	CCMSLIB00003139607	7856.59	UPDATE-SINGLE-ANNOTATED-BRONZE		specs_ms.pklbin
857	M+H-H2O	3443821	1	Spectral Match to 2-Linoleoylglycerol from NIST14	Isolated	Data deposited by alchemistmatt	0	spectra/specs_ms.pklbin857	N/A	N/A	IT/ion trap	Positive	ESI	337.274	lib-00024.mgf	Bronze	3	0.835504	2.89546	336.265	1	GNPS-NIST14-MATCHES	Data from Katrina Waters;Yoshihiro Kawaoka;Richard Smith;Thomas Metz;Ralph Baric	337.274	N/A	431.47	11	N/A	2	337.273	specs_ms.pklbin	CCMSLIB00003137236	36199.5	UPDATE-SINGLE-ANNOTATED-BRONZE		specs_ms.pklbin
1044	M+Na	n/a	1	NCGC00385507-01_C14H17NO9_(2S)-7-Hydroxy-3-oxo-3,4-dihydro-2H-1,4-benzoxazin-2-yl beta-D-glucopyranoside	isolated	lfnothias	343.09	spectra/specs_ms.pklbin1044	InChI=1S/C14H17NO9/c16-4-8-9(18)10(19)11(20)13(23-8)24-14-12(21)15-6-2-1-5(17)3-7(6)22-14/h1-3,8-11,13-14,16-20H,4H2,(H,15,21)/t8-,9-,10+,11-,13+,14+/m1/s1	N/A	Maxis II HD Q-TOF Bruker	positive	LC-ESI	366.08	lib-00000.mgf	Gold	1	0.834237	2663.29	0.974976	1	GNPS-NIH-NATURALPRODUCTSLIBRARY_ROUND2_POSITIVE	Jadhav/Dorrestein	366.08	n/a	31.5377	6	OC[C@H]1O[C@@H](O[C@@H]2OC3=CC(=CC=C3NC2=O)O)[C@H](O)[C@@H](O)[C@@H]1O	1	365.105	specs_ms.pklbin	CCMSLIB00000849622	5852.6	UPDATE-SINGLE-ANNOTATED-GOLD		specs_ms.pklbin
962	341.3	34487268	1	Spectral Match to 1-Stearoyl-2-linoleoyl-sn-glycerol from NIST14	Isolated	Data deposited by rsilva	0	spectra/specs_ms.pklbin962	N/A	N/A	IT/ion trap	Positive	ESI	341.303	lib-00024.mgf	Bronze	3	0.826593	2.86128	340.298	1	GNPS-NIST14-MATCHES	Data from Luan	341.303	N/A	501.83	7	N/A	2	341.304	specs_ms.pklbin	CCMSLIB00003137751	2692.4	UPDATE-SINGLE-ANNOTATED-BRONZE		specs_ms.pklbin
738	313.2	53862354	1	Spectral Match to 1-Palmitoyl-2-hydroxy-sn-glycero-3-phosphoethanolamine from NIST14	Isolated	Data deposited by jkharbush	0	spectra/specs_ms.pklbin738	N/A	N/A	IT/ion trap	Positive	ESI	313.2	lib-00024.mgf	Bronze	3	0.820747	181.917	0.0569763	1	GNPS-NIST14-MATCHES	Data from Aluwihare	313.2	N/A	422.071	7	N/A	1	313.257	specs_ms.pklbin	CCMSLIB00003135078	26038	UPDATE-SINGLE-ANNOTATED-BRONZE		specs_ms.pklbin
69	199.2	22248631	1	Spectral Match to 1-Decanoyl-2-hydroxy-sn-glycero-3-phosphocholine from NIST14	Isolated	Data deposited by ASidebottom	0	spectra/specs_ms.pklbin69	N/A	N/A	IT/ion trap	Positive	ESI	199.2	lib-00024.mgf	Bronze	3	0.809352	155.575	0.0309906	1	GNPS-NIST14-MATCHES	Data from Dr. Erin E. Carlson	199.2	N/A	319.397	7	N/A	1	199.169	specs_ms.pklbin	CCMSLIB00003139044	3964.94	UPDATE-SINGLE-ANNOTATED-BRONZE		specs_ms.pklbin
137	M+H		1	cyclo-[L-(4-hydroxy-Pro)-L-leu]	Isolated	CCLiaw, YLYang	227.14	spectra/specs_ms.pklbin137			Ion Trap	Positive	LC-ESI	227.138	lib-00010.mgf	Bronze	3	0.806343	61.6699	226.103	1	GNPS-LIBRARY	CCLiaw, YLYang	227.138		58.3111	6		2	227.124	specs_ms.pklbin	CCMSLIB00000081185	38612.1	UPDATE-SINGLE-ANNOTATED-BRONZE		specs_ms.pklbin
36	M+H		1	cyclo-(Ala-4-hydroxy-Pro)	Crude	YLYang	185.093	spectra/specs_ms.pklbin36			Ion Trap	Positive	LC-ESI	185.091	lib-00010.mgf	Bronze	3	0.802087	10697.5	1.98001	1	GNPS-LIBRARY	CCLiaw, YLYang	185.091		57.0128	6		1	183.111	specs_ms.pklbin	CCMSLIB00000081171	5801.55	UPDATE-SINGLE-ANNOTATED-BRONZE		specs_ms.pklbin
162	2M+H	660888	1	Spectral Match to 5-Aminovaleric acid from NIST14	Isolated	Data deposited by ASidebottom	0	spectra/specs_ms.pklbin162	N/A	N/A	IT/ion trap	Positive	ESI	235.17	lib-00024.mgf	Bronze	3	0.797979	21.282	0.00500488	1	GNPS-NIST14-MATCHES	Data from Dr. Erin E. Carlson	235.17	N/A	334.794	6	N/A	1	235.165	specs_ms.pklbin	CCMSLIB00003135323	9611.08	UPDATE-SINGLE-ANNOTATED-BRONZE		specs_ms.pklbin
12	[M+H]+	N/A	1	MoNA:2463450 dl-Kynurenine	isolated	MoNA	0	spectra/specs_ms.pklbin12	InChI=1S/C10H12N2O3/c11-7-4-2-1-3-6(7)9(13)5-8(12)10(14)15/h1-4,8H,5,11-12H2,(H,14,15)/t8-/m0/s1	N/A	LC-ESI-IT		LC-ESI-IT	164	lib-00023.mgf	Bronze	3	0.787644	567.087	0.0930023	1	MONA	MoNA	164	N/A	60.8936	6	N/A	1	164.093	specs_ms.pklbin	CCMSLIB00000567319	6510.74	UPDATE-SINGLE-ANNOTATED-BRONZE		specs_ms.pklbin
1229	M-H	N/A	1	PE(14:0/16:0); [M-H]- C35H69N1O8P1	Commercial	Thomas Metz	0	spectra/specs_ms.pklbin1229	N/A	N/A	CID; Velos	Negative	LC-ESI	663.484	lib-00019.mgf	Gold	1	0.762583	1760.36	1.16797	1	PNNL-LIPIDS-NEGATIVE	Thomas Metz	663.484	N/A	527.403	6	N/A	1	664.652	specs_ms.pklbin	CCMSLIB00003108586	9985.15	UPDATE-SINGLE-ANNOTATED-GOLD		specs_ms.pklbin
1073	[M-H2O+H]+	601-53-6	1	Massbank:FFF00034 Coprostanone	Isolated	Massbank	0	spectra/specs_ms.pklbin1073	1S/C27H46O/c1-18(2)7-6-8-19(3)23-11-12-24-22-10-9-20-17-21(28)13-15-26(20,4)25(22)14-16-27(23,24)5/h18-20,22-25H,6-17H2,1-5H3/t19?,20-,22?,23?,24?,25?,26?,27?/m1/s1	N/A	LC-APPI-QQ	Positive	ESI	369.431	lib-00002.mgf	Bronze	3	0.741675	5148.48	1.90201	1	MASSBANK	Putative Massbank Match	369.431	N/A	477.985	11	C(C)(C1)(C(C(C)CCCC(C)C)4)C(CC4)C(C2)C(C(C)(C3)C([H])(CC(C3)=O)C2)C1	1	371.333	specs_ms.pklbin	CCMSLIB00000213139	3361.01	UPDATE-SINGLE-ANNOTATED-BRONZE		specs_ms.pklbin
361	M+H	301020	1	Spectral Match to 9-Octadecenamide, (Z)- from NIST14	Isolated	Data deposited by rsilva	0	spectra/specs_ms.pklbin361	N/A	N/A	IT-FT/ion trap with FTMS	Positive	ESI	282.278	lib-00024.mgf	Bronze	3	0.736433	0	0	1	GNPS-NIST14-MATCHES	Data from Luan	282.278	N/A	387.327	11	N/A	1	282.278	specs_ms.pklbin	CCMSLIB00003138205	20472.7	UPDATE-SINGLE-ANNOTATED-BRONZE		specs_ms.pklbin
991	M+H	N/A	1	MLS002472930-01!7-methoxy-8-(7-methoxy-2-oxochromen-6-yl)chromen-2-one	NIH Natural Product Library	VVP/LMS	350.079	spectra/specs_ms.pklbin991	N/A	N/A	qTof	Positive	LC-ESI	351.087	lib-00021.mgf	Gold	1	0.72813	5426	1.905	1	GNPS-NIH-NATURALPRODUCTSLIBRARY	Dorrestein	351.087	N/A	186.914	8	COc1ccc2ccc(=O)oc2c1c3cc4ccc(=O)oc4cc3OC	1	349.182	specs_ms.pklbin	CCMSLIB00000080212	2852.03	UPDATE-SINGLE-ANNOTATED-GOLD		specs_ms.pklbin
187	M+H	N/A	1	Spectral Match to Ile-Ile from NIST14	Isolated	Data deposited by t3hdon	0	spectra/specs_ms.pklbin187	N/A	N/A	IT/ion trap	Positive	ESI	245.19	lib-00024.mgf	Bronze	3	0.727919	203.936	0.0500031	1	GNPS-NIST14-MATCHES	Data from Pieter Dorrestein	245.19	N/A	208.432	6	N/A	1	245.14	specs_ms.pklbin	CCMSLIB00003138159	6614.18	UPDATE-SINGLE-ANNOTATED-BRONZE		specs_ms.pklbin
722	M+H	n/a	1	NCGC00347365-02!5-hydroxy-2,2-dimethyl-10-(2-methylbut-3-en-2-yl)pyrano[3,2-g]chromen-8-one	isolated	lfnothias	312.136	spectra/specs_ms.pklbin722	InChI=1S/C19H20O4/c1-6-18(2,3)14-16-11(7-8-13(20)22-16)15(21)12-9-10-19(4,5)23-17(12)14/h6-10,21H,1H2,2-5H3	N/A	Maxis II HD Q-TOF Bruker	positive	LC-ESI	313.143	lib-00000.mgf	Gold	1	0.715665	2612.2	0.817993	1	GNPS-NIH-NATURALPRODUCTSLIBRARY_ROUND2_POSITIVE	Jadhav/Dorrestein	313.143	n/a	482.652	9	CC(C)(C=C)C1=C2OC(C)(C)C=CC2=C(O)C3=C1OC(=O)C=C3	1	312.325	specs_ms.pklbin	CCMSLIB00000846817	3756.2	UPDATE-SINGLE-ANNOTATED-GOLD		specs_ms.pklbin
387	M+H	90299	1	Spectral Match to Pseudobaptigenin from NIST14	Isolated	Data deposited by fevargas	0	spectra/specs_ms.pklbin387	N/A	N/A	IT/ion trap	Positive	ESI	283.054	lib-00024.mgf	Bronze	3	0.712155	5988.28	1.69501	1	GNPS-NIST14-MATCHES	Data from Suryasarathi Dasgupta	283.054	N/A	366.029	6	N/A	1	284.749	specs_ms.pklbin	CCMSLIB00003137580	19456.9	UPDATE-SINGLE-ANNOTATED-BRONZE		specs_ms.pklbin
Possible contaminants and trivial compounds
1172	M+Na	117817	1	Spectral Match to Bis(2-ethylhexyl) phthalate from NIST14	Isolated	Data deposited by jkharbush	0	spectra/specs_ms.pklbin1172	N/A	N/A	QqQ	Positive	ESI	413.25	lib-00024.mgf	Bronze	3	0.978916	125.837	0.052002	1	GNPS-NIST14-MATCHES	Data from Aluwihare	413.25	N/A	447.232	6	N/A	1	413.302	specs_ms.pklbin	CCMSLIB00003135093	7859.44	UPDATE-SINGLE-ANNOTATED-BRONZE		specs_ms.pklbin
1161	[M+H]+	N/A	1	MoNA:2798893 Tri(butoxyethyl)phosphate	isolated	MoNA	0	spectra/specs_ms.pklbin1161	InChI=1S/C18H39O7P/c1-7-10-13-20-16(4)23-26(19,24-17(5)21-14-11-8-2)25-18(6)22-15-12-9-3/h16-18H,7-15H2,1-6H3	N/A	LC-ESI-ITFT		LC-ESI-ITFT	399.251	lib-00023.mgf	Bronze	3	0.976906	2.52242	0.00100708	1	MONA	MoNA	399.251	N/A	341.817	6	N/A	1	399.25	specs_ms.pklbin	CCMSLIB00000573763	1963.66	UPDATE-SINGLE-ANNOTATED-BRONZE		specs_ms.pklbin
225	M+H	629549	1	Spectral Match to Palmitamide from NIST14	Isolated	Data deposited by rsilva	0	spectra/specs_ms.pklbin225	N/A	N/A	IT/ion trap	Positive	ESI	256.262	lib-00024.mgf	Bronze	3	0.963179	3.92988	0.00100708	1	GNPS-NIST14-MATCHES	Data from Luan	256.262	N/A	387.209	12	N/A	1	256.263	specs_ms.pklbin	CCMSLIB00003135545	24085.1	UPDATE-SINGLE-ANNOTATED-BRONZE		specs_ms.pklbin
1189	429.1	540976	1	Spectral Match to Cyclohexasiloxane, dodecamethyl- from NIST14	Isolated	Data deposited by alchemistmatt	0	spectra/specs_ms.pklbin1189	N/A	N/A	IT/ion trap	Positive	ESI	429.09	lib-00024.mgf	Bronze	3	0.900297	799.407	0.343018	1	GNPS-NIST14-MATCHES	Data from Katrina Waters;Yoshihiro Kawaoka;Richard Smith;Thomas Metz	429.09	N/A	523.708	8	N/A	1	429.433	specs_ms.pklbin	CCMSLIB00003134877	6831.81	UPDATE-SINGLE-ANNOTATED-BRONZE		specs_ms.pklbin
1176	M+H	3386183	1	Spectral Match to Nonaethylene glycol from NIST14	Isolated	Data deposited by alchemistmatt	0	spectra/specs_ms.pklbin1176	N/A	N/A	QqQ	Positive	ESI	415.254	lib-00024.mgf	Bronze	3	0.897433	2.42521	0.00100708	1	GNPS-NIST14-MATCHES	Data from Katrina Waters;Yoshihiro Kawaoka;Richard Smith;Thomas Metz;Ralph Baric	415.254	N/A	197.55	12	N/A	1	415.253	specs_ms.pklbin	CCMSLIB00003135640	1984.13	UPDATE-SINGLE-ANNOTATED-BRONZE		specs_ms.pklbin
234	M+H	629549	1	Spectral Match to Palmitamide from NIST14	Isolated	Data deposited by rsilva	0	spectra/specs_ms.pklbin234	N/A	N/A	IT/ion trap	Positive	ESI	256.262	lib-00024.mgf	Bronze	3	0.770869	3960.85	1.01501	1	GNPS-NIST14-MATCHES	Data from Luan	256.262	N/A	382.721	8	N/A	1	257.277	specs_ms.pklbin	CCMSLIB00003135545	7923.8	UPDATE-SINGLE-ANNOTATED-BRONZE		specs_ms.pklbin
54	[M+H]+	256-96-2	1	Massbank:EA099207 Iminostilbene|11H-benzo[b][1]benzazepine	Isolated	Massbank	0	spectra/specs_ms.pklbin54	1S/C14H11N/c1-3-7-13-11(5-1)9-10-12-6-2-4-8-14(12)15-13/h1-10,15H	N/A	LC-ESI-ITFT	Positive	ESI	194.096	lib-00002.mgf	Bronze	3	0.712259	5126.38	0.99501	1	MASSBANK	Putative Massbank Match	194.096	N/A	228.527	6	c1cc2Nc3ccccc3\C=C/c2cc1	1	195.091	specs_ms.pklbin	CCMSLIB00000209346	2721.43	UPDATE-SINGLE-ANNOTATED-BRONZE		specs_ms.pklbin
24	M+H	1119-34-2	0	L-ARGININE	Commercial standard	Prasad	174.112	spectra/specs_ms.pklbin24	N/A	N/A	Q-Exactive Plus	Positive	LC-ESI	175.12	lib-00012.mgf	Gold	1	0.845159	11.4145	0.0019989	1	GNPS-EMBL-MCF	Alexandrov Theodore	175.12	6322	51.8909	6	O=C(O)[C@@H](N)CCC/N=C(\N)N	1	175.118	specs_ms.pklbin	CCMSLIB00000577958	4973.14	UPDATE-SINGLE-ANNOTATED-GOLD		specs_ms.pklbin
466	[M+H]+	N/A	1	MoNA:1017765 (1S,5R,13R,17R)-10-methoxy-4-methyl-12-oxa-4-azapentacyclo[9.6.1.0^{1,13}.0^{5,17}.0^{7,18}]octadeca-7(18),8,10-trien-14-one	isolated	MoNA	0	spectra/specs_ms.pklbin466	InChI=1S/C18H21NO3/c1-19-8-7-18-11-4-5-13(20)17(18)22-16-14(21-2)6-3-10(15(16)18)9-12(11)19/h3,6,11-12,17H,4-5,7-9H2,1-2H3/t11-,12+,17-,18-/m0/s1	N/A	LC-ESI-QFT		LC-ESI-QFT	300.159	lib-00023.mgf	Bronze	3	0.738569	3328.21	0.998993	1	MONA	MoNA	300.159	N/A	341.277	7	N/A	1	299.16	specs_ms.pklbin	CCMSLIB00000570108	6751.85	UPDATE-SINGLE-ANNOTATED-BRONZE		specs_ms.pklbin
1195	M+H	540976	1	Spectral Match to Cyclohexasiloxane, dodecamethyl- from NIST14	Isolated	Data deposited by alchemistmatt	0	spectra/specs_ms.pklbin1195	N/A	N/A	IT/ion trap	Positive	ESI	445.117	lib-00024.mgf	Bronze	3	0.945766	930.096	0.414001	1	GNPS-NIST14-MATCHES	Data from Katrina Waters;Yoshihiro Kawaoka;Richard Smith;Thomas Metz;Ralph Baric	445.117	N/A	522.297	11	N/A	1	445.531	specs_ms.pklbin	CCMSLIB00003137089	7911.23	UPDATE-SINGLE-ANNOTATED-BRONZE		specs_ms.pklbin
70	200.2	N/A	1	Spectral Match to Lauric acid leelamide from NIST14	Isolated	Data deposited by kduncan	0	spectra/specs_ms.pklbin70	N/A	N/A	IT/ion trap	Positive	ESI	200.201	lib-00024.mgf	Bronze	3	0.931924	5.03034	0.00100708	1	GNPS-NIST14-MATCHES	Data from Dr. Katherine R. Duncan	200.201	N/A	324.832	7	N/A	1	200.2	specs_ms.pklbin	CCMSLIB00003134633	1980.46	UPDATE-SINGLE-ANNOTATED-BRONZE		specs_ms.pklbin
195	247.2	14602392	1	Spectral Match to 5(Z),8(Z),11(Z)-Eicosatrienoic acid methyl ester from NIST14	Isolated	Data deposited by fevargas	0	spectra/specs_ms.pklbin195	N/A	N/A	IT/ion trap	Positive	ESI	247.199	lib-00024.mgf	Bronze	3	0.844798	173.946	0.0429993	1	GNPS-NIST14-MATCHES	Data from Brigid Boland	247.199	N/A	389.588	8	N/A	1	247.242	specs_ms.pklbin	CCMSLIB00003137415	8592.46	UPDATE-SINGLE-ANNOTATED-BRONZE		specs_ms.pklbin

## Sheet: METABOLOMICS-SNETS-7c41023a-gro
#Scan#	Adduct	CAS_Number	Charge	Compound_Name	Compound_Source	Data_Collector	ExactMass	FileScanUniqueID	INCHI	INCHI_AUX	Instrument	IonMode	Ion_Source	LibMZ	LibraryName	LibraryQualityString	Library_Class	MQScore	MZErrorPPM	MassDiff	NumberHits	Organism	PI	Precursor_MZ	Pubmed_ID	RT_Query	SharedPeaks	Smiles	SpecCharge	SpecMZ	SpectrumFile	SpectrumID	TIC_Query	UpdateWorkflowName	tags	internalFilename
120	M+H		1	cyclo-[L-(4-hydroxy-Pro)-L-leu]	Isolated	CCLiaw, YLYang	227.14	spectra/specs_ms.pklbin120			Ion Trap	Positive	LC-ESI	227.138	lib-00010.mgf	Bronze	3	0.805586	79.2706	0.0180054	1	GNPS-LIBRARY	CCLiaw, YLYang	227.138		59.4845	7		1	227.12	specs_ms.pklbin	CCMSLIB00000081185	27346.5	UPDATE-SINGLE-ANNOTATED-BRONZE		specs_ms.pklbin
79	M+H		1	cyclo-(L-Leu-L-Pro)	Isolated	YLYang	211.145	spectra/specs_ms.pklbin79			Ion Trap	Positive	LC-ESI	211.143	lib-00010.mgf	Bronze	3	0.931056	4.69739	0.000991821	1	GNPS-LIBRARY	CCLiaw, YLYang	211.143		197.047	7		1	211.144	specs_ms.pklbin	CCMSLIB00000081180	6956.12	UPDATE-SINGLE-ANNOTATED-BRONZE		specs_ms.pklbin
57	M+H		1	cyclo-(L-pro-L-val)	Isolated	CCLiaw, YLYang	197.129	spectra/specs_ms.pklbin57			Ion Trap	Positive	LC-ESI	197.128	lib-00010.mgf	Bronze	3	0.938687	0	0	1	GNPS-LIBRARY	CCLiaw, YLYang	197.128		119.527	6		1	197.128	specs_ms.pklbin	CCMSLIB00000081174	16598	UPDATE-SINGLE-ANNOTATED-BRONZE		specs_ms.pklbin
383	M+H	N/A	1	Flumazenil	Isolated	Ed Esquenazi	0	spectra/specs_ms.pklbin383	N/A	N/A	qTof	Positive	LC-ESI	304.11	lib-00006.mgf	Bronze	3	0.748948	6257.55	1.90298	1	GNPS-SELLECKCHEM-FDA-PART1	Sirenas	304.11	N/A	185.697	6	N/A	1	302.207	specs_ms.pklbin	CCMSLIB00000005235	2977.91	UPDATE-SINGLE-ANNOTATED-BRONZE		specs_ms.pklbin
289	[M+H]+	N/A	1	Massbank:BML01779 2',5-Dimethoxyflavone	Isolated	Massbank	0	spectra/specs_ms.pklbin289	1S/C17H14O4/c1-19-13-7-4-3-6-11(13)16-10-12(18)17-14(20-2)8-5-9-15(17)21-16/h3-10H,1-2H3	N/A	LC-ESI-QTOF	Positive	ESI	283.096	lib-00002.mgf	Bronze	3	0.726102	6916.41	1.95801	1	MASSBANK	Putative Massbank Match	283.096	N/A	305.68	6	COC1=CC=CC=C1C2=CC(=O)C3=C(O2)C=CC=C3OC	1	281.138	specs_ms.pklbin	CCMSLIB00000205421	3934.9	UPDATE-SINGLE-ANNOTATED-BRONZE		specs_ms.pklbin
696	M+H-H2O	542449	1	Spectral Match to 1-Hexadecanoyl-sn-glycerol from NIST14	Isolated	Data deposited by rsilva	0	spectra/specs_ms.pklbin696	N/A	N/A	IT/ion trap	Positive	ESI	313.272	lib-00024.mgf	Bronze	3	0.957938	3.21471	0.00100708	1	GNPS-NIST14-MATCHES	Data from Luan	313.272	N/A	404.416	13	N/A	1	313.273	specs_ms.pklbin	CCMSLIB00003136906	40381.3	UPDATE-SINGLE-ANNOTATED-BRONZE		specs_ms.pklbin
763	M+H-H2O	3443821	1	Spectral Match to 2-Linoleoylglycerol from NIST14	Isolated	Data deposited by alchemistmatt	0	spectra/specs_ms.pklbin763	N/A	N/A	IT/ion trap	Positive	ESI	337.274	lib-00024.mgf	Bronze	3	0.853583	5.8814	0.00198364	1	GNPS-NIST14-MATCHES	Data from Katrina Waters;Yoshihiro Kawaoka;Richard Smith;Thomas Metz;Ralph Baric	337.274	N/A	392.657	10	N/A	1	337.272	specs_ms.pklbin	CCMSLIB00003137236	46570.8	UPDATE-SINGLE-ANNOTATED-BRONZE		specs_ms.pklbin
135	2M+H	660888	1	Spectral Match to 5-Aminovaleric acid from NIST14	Isolated	Data deposited by ASidebottom	0	spectra/specs_ms.pklbin135	N/A	N/A	IT/ion trap	Positive	ESI	235.17	lib-00024.mgf	Bronze	3	0.851954	4.21747	0.000991821	1	GNPS-NIST14-MATCHES	Data from Dr. Erin E. Carlson	235.17	N/A	335.111	6	N/A	1	235.169	specs_ms.pklbin	CCMSLIB00003135323	6701.06	UPDATE-SINGLE-ANNOTATED-BRONZE		specs_ms.pklbin
969	429	4484882	1	Spectral Match to .alpha.,.alpha.'-Trehalose 6-phosphate from NIST14	Isolated	Data deposited by jkharbush	0	spectra/specs_ms.pklbin969	N/A	N/A	IT/ion trap	Positive	ESI	428.99	lib-00024.mgf	Bronze	3	0.945898	787.927	0.338013	1	GNPS-NIST14-MATCHES	Data from Aluwihare	428.99	N/A	503.521	7	N/A	1	429.328	specs_ms.pklbin	CCMSLIB00003139393	6851.72	UPDATE-SINGLE-ANNOTATED-BRONZE		specs_ms.pklbin
169	M+H	1421494	1	Spectral Match to Benzoic acid, 3,5-bis(1,1-dimethylethyl)-4-hydroxy- from NIST14	Isolated	Data deposited by amelnik	0	spectra/specs_ms.pklbin169	N/A	N/A	IT/ion trap	Positive	ESI	251.164	lib-00024.mgf	Bronze	3	0.93571	7883.28	1.98	1	GNPS-NIST14-MATCHES	Data from Rob Knight	251.164	N/A	338.711	9	N/A	1	249.184	specs_ms.pklbin	CCMSLIB00003136802	1879.5	UPDATE-SINGLE-ANNOTATED-BRONZE		specs_ms.pklbin
179	M+H-H2O	N/A	1	Spectral Match to His-Ile from NIST14	Isolated	Data deposited by t3hdon	0	spectra/specs_ms.pklbin179	N/A	N/A	IT/ion trap	Positive	ESI	251.15	lib-00024.mgf	Bronze	3	0.97654	0	0	1	GNPS-NIST14-MATCHES	Data from Pieter Dorrestein	251.15	N/A	31.4784	9	N/A	1	251.15	specs_ms.pklbin	CCMSLIB00003138700	28825.9	UPDATE-SINGLE-ANNOTATED-BRONZE		specs_ms.pklbin
161	M+H	N/A	1	Spectral Match to Ile-Ile from NIST14	Isolated	Data deposited by t3hdon	0	spectra/specs_ms.pklbin161	N/A	N/A	IT/ion trap	Positive	ESI	245.19	lib-00024.mgf	Bronze	3	0.794451	134.609	0.0330048	1	GNPS-NIST14-MATCHES	Data from Pieter Dorrestein	245.19	N/A	207.893	6	N/A	1	245.157	specs_ms.pklbin	CCMSLIB00003138159	8731.23	UPDATE-SINGLE-ANNOTATED-BRONZE		specs_ms.pklbin
272	M+H	N/A	1	Spectral Match to Ile-Phe from NIST14	Isolated	Data deposited by rsilva	0	spectra/specs_ms.pklbin272	N/A	N/A	IT/ion trap	Positive	ESI	279.169	lib-00024.mgf	Bronze	3	0.821038	136.098	278.086	1	GNPS-NIST14-MATCHES	Data from Luan	279.169	N/A	200.965	6	N/A	2	279.131	specs_ms.pklbin	CCMSLIB00003136850	3865.56	UPDATE-SINGLE-ANNOTATED-BRONZE		specs_ms.pklbin
975	459.2	N/A	1	Spectral Match to Leukotriene E4 methyl ester from NIST14	Isolated	Data deposited by jkharbush	0	spectra/specs_ms.pklbin975	N/A	N/A	IT/ion trap	Positive	ESI	459.22	lib-00024.mgf	Bronze	3	0.94988	128.458	0.0589905	1	GNPS-NIST14-MATCHES	Data from Aluwihare	459.22	N/A	201.793	13	N/A	1	459.279	specs_ms.pklbin	CCMSLIB00003139805	1989.96	UPDATE-SINGLE-ANNOTATED-BRONZE		specs_ms.pklbin
154	M-H	3303319	1	Spectral Match to Leu-Leu from NIST14	Isolated	Data deposited by rsilva	0	spectra/specs_ms.pklbin154	N/A	N/A	IT/ion trap	Negative	ESI	243.172	lib-00024.mgf	Bronze	3	0.830903	4071.15	0.98999	1	GNPS-NIST14-MATCHES	Data from Luan	243.172	N/A	64.3333	6	N/A	1	242.182	specs_ms.pklbin	CCMSLIB00003135230	11132.7	UPDATE-SINGLE-ANNOTATED-BRONZE		specs_ms.pklbin
134	M+H-H2O	N/A	1	Spectral Match to Pro-His from NIST14	Isolated	Data deposited by mwang87	0	spectra/specs_ms.pklbin134	N/A	N/A	IT/ion trap	Positive	ESI	235.13	lib-00024.mgf	Bronze	3	0.813921	38.2881	0.00900269	1	GNPS-NIST14-MATCHES	Data from Zhang Lixin	235.13	N/A	31.2103	8	N/A	1	235.121	specs_ms.pklbin	CCMSLIB00003135326	11749.1	UPDATE-SINGLE-ANNOTATED-BRONZE		specs_ms.pklbin
128	M+H	N/A	1	Spectral Match to Pro-Ile from NIST14	Isolated	Data deposited by mwang87	0	spectra/specs_ms.pklbin128	N/A	N/A	IT/ion trap	Positive	ESI	229.16	lib-00024.mgf	Bronze	3	0.86997	26.1682	0.0059967	1	GNPS-NIST14-MATCHES	Data from Zhang Lixin	229.16	N/A	176.6	7	N/A	1	229.154	specs_ms.pklbin	CCMSLIB00003138037	49912.5	UPDATE-SINGLE-ANNOTATED-BRONZE		specs_ms.pklbin
83	M+H	N/A	1	Spectral Match to Pro-Pro from NIST14	Isolated	Data deposited by mwang87	0	spectra/specs_ms.pklbin83	N/A	N/A	IT/ion trap	Positive	ESI	213.13	lib-00024.mgf	Bronze	3	0.727227	75.1019	0.0160065	1	GNPS-NIST14-MATCHES	Data from Zhang Lixin	213.13	N/A	128.421	6	N/A	1	213.114	specs_ms.pklbin	CCMSLIB00003136129	42394.9	UPDATE-SINGLE-ANNOTATED-BRONZE		specs_ms.pklbin
202	M+H-H2O	19786368	1	Spectral Match to Pro-Tyr from NIST14	Isolated	Data deposited by liuxueting_cn	0	spectra/specs_ms.pklbin202	N/A	N/A	IT/ion trap	Positive	ESI	261.12	lib-00024.mgf	Bronze	3	0.888019	76.6679	0.0200195	1	GNPS-NIST14-MATCHES	Data from Lixin Zhang	261.12	N/A	190.941	6	N/A	1	261.14	specs_ms.pklbin	CCMSLIB00003138923	1977.77	UPDATE-SINGLE-ANNOTATED-BRONZE		specs_ms.pklbin
132	M+H	N/A	1	Spectral Match to Thr-Ile from NIST14	Isolated	Data deposited by fevargas	0	spectra/specs_ms.pklbin132	N/A	N/A	Q-TOF	Positive	ESI	233.15	lib-00024.mgf	Bronze	3	0.843735	8492.37	1.98	1	GNPS-NIST14-MATCHES	Data from Chris Turck	233.15	N/A	202.755	6	N/A	1	231.17	specs_ms.pklbin	CCMSLIB00003137578	1983.63	UPDATE-SINGLE-ANNOTATED-BRONZE		specs_ms.pklbin
Possible contaminants and trivial compounds
26	M+H	74-79-3	1	Arginine	Commercial	Prasad	174.112	spectra/specs_ms.pklbin26	InChI=1S/C6H14N4O2/c7-4(5(11)12)2-1-3-10-6(8)9/h4H,1-3,7H2,(H,11,12)(H4,8,9,10)/t4-/m0/s1	ODKSFYDXXFIFQN-BYPYZUCNSA-N	Orbitrap	Positive	DI-ESI	175.119	lib-00012.mgf	Gold	1	0.883113	5.75083	0.00100708	1	GNPS-EMBL-MCF	Alexandrov Theodore	175.119	28782	188.742	6	N/A	1	175.118	specs_ms.pklbin	CCMSLIB00000479581	6977.65	UPDATE-SINGLE-ANNOTATED-GOLD		specs_ms.pklbin
931	M+H		1	Bis(2-ethylhexyl) phthalate	Isolated	Massbank	391.284	spectra/specs_ms.pklbin931		N/A	qTof	Positive	LC-ESI	391.28	lib-00002.mgf	Bronze	3	0.974145	10.2172	0.0039978	1	MASSBANK	Putative Massbank Match	391.28	N/A	447.718	7	CCCCC(CC)COC(=O)C1=CC=CC=C1C(=O)OCC(CC)CCCC	1	391.284	specs_ms.pklbin	CCMSLIB00000216417	1980.3	UPDATE-SINGLE-ANNOTATED-BRONZE		specs_ms.pklbin
189	M+H	629549	1	Spectral Match to Palmitamide from NIST14	Isolated	Data deposited by rsilva	0	spectra/specs_ms.pklbin189	N/A	N/A	IT/ion trap	Positive	ESI	256.262	lib-00024.mgf	Bronze	3	0.871712	4358.78	1.11699	1	GNPS-NIST14-MATCHES	Data from Luan	256.262	N/A	386.143	10	N/A	1	255.145	specs_ms.pklbin	CCMSLIB00003135545	9332.91	UPDATE-SINGLE-ANNOTATED-BRONZE		specs_ms.pklbin
200	M+H-H2O	16833548	1	Spectral Match to Pinolenic acid from NIST14	Isolated	Data deposited by rsilva	0	spectra/specs_ms.pklbin200	N/A	N/A	HCD	Positive	ESI	261.22	lib-00024.mgf	Bronze	3	0.760443	4203.32	1.09799	1	GNPS-NIST14-MATCHES	Data from Rob Knight	261.22	N/A	130.964	6	N/A	1	260.122	specs_ms.pklbin	CCMSLIB00003139549	20754.2	UPDATE-SINGLE-ANNOTATED-BRONZE		specs_ms.pklbin
962	M+H	3386183	1	Spectral Match to Nonaethylene glycol from NIST14	Isolated	Data deposited by alchemistmatt	0	spectra/specs_ms.pklbin962	N/A	N/A	QqQ	Positive	ESI	415.254	lib-00024.mgf	Bronze	3	0.886333	2.42521	0.00100708	1	GNPS-NIST14-MATCHES	Data from Katrina Waters;Yoshihiro Kawaoka;Richard Smith;Thomas Metz;Ralph Baric	415.254	N/A	197.309	12	N/A	1	415.253	specs_ms.pklbin	CCMSLIB00003135640	2926.01	UPDATE-SINGLE-ANNOTATED-BRONZE		specs_ms.pklbin
370	[M+H]+	N/A	1	MoNA:1017765 (1S,5R,13R,17R)-10-methoxy-4-methyl-12-oxa-4-azapentacyclo[9.6.1.0^{1,13}.0^{5,17}.0^{7,18}]octadeca-7(18),8,10-trien-14-one	isolated	MoNA	0	spectra/specs_ms.pklbin370	InChI=1S/C18H21NO3/c1-19-8-7-18-11-4-5-13(20)17(18)22-16-14(21-2)6-3-10(15(16)18)9-12(11)19/h3,6,11-12,17H,4-5,7-9H2,1-2H3/t11-,12+,17-,18-/m0/s1	N/A	LC-ESI-QFT		LC-ESI-QFT	300.159	lib-00023.mgf	Bronze	3	0.718693	3324.86	0.997986	1	MONA	MoNA	300.159	N/A	340.146	6	N/A	1	299.161	specs_ms.pklbin	CCMSLIB00000570108	8634.97	UPDATE-SINGLE-ANNOTATED-BRONZE		specs_ms.pklbin
960	M+Na	117840	1	Spectral Match to Dioctyl phthalate from NIST14	Isolated	Data deposited by alchemistmatt	0	spectra/specs_ms.pklbin960	N/A	N/A	QqQ	Positive	ESI	413.266	lib-00024.mgf	Bronze	3	0.968769	0	0	1	GNPS-NIST14-MATCHES	Data from Katrina Waters;Yoshihiro Kawaoka;Richard Smith;Thomas Metz;Ralph Baric	413.266	N/A	448.387	6	N/A	1	413.266	specs_ms.pklbin	CCMSLIB00003137292	4932.82	UPDATE-SINGLE-ANNOTATED-BRONZE		specs_ms.pklbin
862	M+H	123944	1	Spectral Match to Glycerol 1-stearate from NIST14	Isolated	Data deposited by rsilva	0	spectra/specs_ms.pklbin862	N/A	N/A	QqQ	Positive	ESI	359.314	lib-00024.mgf	Bronze	3	0.837785	5357.48	1.92502	1	GNPS-NIST14-MATCHES	Data from Luan	359.314	N/A	477.715	6	N/A	1	361.239	specs_ms.pklbin	CCMSLIB00003137547	13651.3	UPDATE-SINGLE-ANNOTATED-BRONZE		specs_ms.pklbin
974	M+H	540976	1	Spectral Match to Cyclohexasiloxane, dodecamethyl- from NIST14	Isolated	Data deposited by alchemistmatt	0	spectra/specs_ms.pklbin974	N/A	N/A	QqQ	Positive	ESI	445.118	lib-00024.mgf	Bronze	3	0.815865	1323.22	0.588989	1	GNPS-NIST14-MATCHES	Data from Katrina Waters;Yoshihiro Kawaoka;Richard Smith;Thomas Metz;Ralph Baric	445.118	N/A	522.725	7	N/A	1	445.707	specs_ms.pklbin	CCMSLIB00003134889	7857.78	UPDATE-SINGLE-ANNOTATED-BRONZE		specs_ms.pklbin
968	M+H	122623	1	Spectral Match to Decanedioic acid, bis(2-ethylhexyl) ester from NIST14	Isolated	Data deposited by alchemistmatt	0	spectra/specs_ms.pklbin968	N/A	N/A	IT/ion trap	Positive	ESI	427.377	lib-00024.mgf	Bronze	3	0.947391	0	0	1	GNPS-NIST14-MATCHES	Data from Katrina Waters;Yoshihiro Kawaoka;Richard Smith;Thomas Metz;Ralph Baric	427.377	N/A	535.014	10	N/A	1	427.377	specs_ms.pklbin	CCMSLIB00003135567	1985.13	UPDATE-SINGLE-ANNOTATED-BRONZE		specs_ms.pklbin
955	M+H	78513	1	Spectral Match to Tris(2-butoxyethyl) phosphate from NIST14	Isolated	Data deposited by alchemistmatt	0	spectra/specs_ms.pklbin955	N/A	N/A	IT-FT/ion trap with FTMS	Positive	ESI	399.25	lib-00024.mgf	Bronze	3	0.962164	0	0	1	GNPS-NIST14-MATCHES	Data from Katrina Waters;Yoshihiro Kawaoka;Richard Smith;Thomas Metz;Ralph Baric	399.25	N/A	340.954	6	N/A	1	399.25	specs_ms.pklbin	CCMSLIB00003137070	3854.43	UPDATE-SINGLE-ANNOTATED-BRONZE		specs_ms.pklbin
78	[M+H]+	1610-17-9	1	Massbank:EA015701 Atraton|4-N-ethyl-6-methoxy-2-N-propan-2-yl-1,3,5-triazine-2,4-diamine	Isolated	Massbank	0	spectra/specs_ms.pklbin78	1S/C9H17N5O/c1-5-10-7-12-8(11-6(2)3)14-9(13-7)15-4/h6H,5H2,1-4H3,(H2,10,11,12,13,14)	N/A	LC-ESI-ITFT	Positive	ESI	212.151	lib-00002.mgf	Bronze	3	0.781284	4888.04	1.037	1	MASSBANK	Putative Massbank Match	212.151	N/A	103.804	6	COc1nc(NCC)nc(NC(C)C)n1	1	211.114	specs_ms.pklbin	CCMSLIB00000207125	62094.4	UPDATE-SINGLE-ANNOTATED-BRONZE		specs_ms.pklbin
